# Supplementary material for: Analysis of the Intestinal Flora in Male Versus Female Swamp Eels (Monopterus albus)
Source: Front Microbiol. 2020 Apr 30;11:699. doi: 10.3389/fmicb.2020.00699 (PMC7203450; doi:10.3389/fmicb.2020.00699)
Supplement: FIGURE S1 — Rarefaction curve for all samples. [file Data_Sheet_1.zip]

Archive with 8 entries (8 files):
- figureS1.tiff
- figureS2.tiff
- figureS3.tiff
- figureS4.tiff
- figureS5.tiff
- figureS6.tiff
- figureS7.tiff
- figureS8.tiff
